# Supplementary material for: Guidelines for Neuroprognostication in Adults with Guillain–Barré Syndrome
Source: Neurocrit Care. 2023 Mar 25;38(3):564–83. doi: 10.1007/s12028-023-01707-3 (PMC10241707; doi:10.1007/s12028-023-01707-3)
Supplement: Supplementary file 3 — Supplementary file3 (XLSX 40 KB) [file 12028_2023_1707_MOESM3_ESM.xlsx]

## Sheet: Bulbar MV
FIRST AUTHOR LAST NAME & year published	PMID	PROGNOSTIC FACTOR(S) EVALUATED	Prevalence % of the predictor	OUTCOME(S)	Sample size for the outcome	Prevalence % of the outcome	EFFECT SIZE WITH 95% CI as reported in the study (False Positive Rate, Sensitivity, Specificity, Odds Ratio, Relative Risk)	OVERALL RISK OF BIAS FOR THE STUDY	Overall risk of bias: Comments
Lawn 2001	11405803	bulbar dysfunction	60.5	MV	114	52.6	OR 17.5 (5.2-59.1); p <0.001	moderate	old data from 1976-1996; no standardized treatment; high proportion of intubated patients
Sharshar 2003	12545029	ineffective coughing	14.8	MV	313	43	OR 2.51 (1.68–3.77)	low	some confounding by specific focus on plasma exchange; respiratory failure criteria depending on physician
Sundar 2005	16334619	bulbar palsy	43.5	MV	28	60.9	no report of effect size	high	poor definition of predictors, no OR presented, no p values presented for multivariate analysis
Walgaard 2010	20517939	facial&bulbar weakness	31.6	MV	83	22	OR 3.9 (2.1-7.3); p<0.001	moderate	combination of facial and/or bulbar weakness into one predictor for multivariate model
Paul 2012	22626694	bulbar weakness	52.9	MV	53	38.4	p <0.001	low	partially retrospective; high % of intubated patients; no set criteria for intubation
Kannan Kanikannan 2014	24378177	bulbar weakness	20.6	MV	22	32.4	regression coefficient 0.44 (0.25-0.63) p = 0.00	low	interchangable use of wording bulbar involvement, bulbar weakness and bulbar palsy; low prevalence of predictor
Wu 2015	26512609	cranial nerve involvement	43.8	MV	80	14.8	regression coefficient 1.703 (2.561-11.773)	moderate	addition of corticosteroids to treatment for severe disease; low prevlaence of intubated patients
Kobori 2017	28283417	bulbar palsy	5.3	MV	281	6.8	1.96 (1.28-2.98) p 0.002	moderate	retrospective from national databse via coding; low prevalence of predictor and outcome
Islam 2019	30847364	bulbar involvement	48	MV	155	23	adj OR 19.07 (89-192) p=0.012	moderate	lack of blinded assessments and declaration of procedures for assessments; skewed towards young population
Maskin 2021	34074564	bulbar weakness	7.1	MV	13	11.5	OR 7.6 (1.3-43)	moderate	large confidence interval; retrospective single center study; small sample sizes
Charoentanyarak 2022	35186497	bulbar palsy	53.4	MV	29	50	AOR 10.4 (2.6-41.4) p = 0.001	moderate	retrospective, sinlge center, small sample size, no blinding

## Sheet: Motor MV
FIRST AUTHOR LAST NAME & year published	PMID	PROGNOSTIC FACTOR(S) EVALUATED	Prevalence % of the predictor	OUTCOME(S)	Sample size for the outcome	Prevalence % of the outcome	EFFECT SIZE WITH 95% CI as reported in the study (False Positive Rate, Sensitivity, Specificity, Odds Ratio, Relative Risk)	OVERALL RISK OF BIAS FOR THE STUDY	Overall risk of bias: Comments
Sharshar 2003	12545029	inability to stand/lift elbow	63.3 and 21.7	MV	313	43	OR 2.53 (1.40-3.30)/OR 2.99 (1.80-4.97)	low	some confounding by specific focus on plasma exchange; respiratory failure criteria depending on physician
Cheng 2004	15201647	disability grade	continuous	MV	25	32	p=0.0028 (univariate analysis)	moderate	retrospective analysis of a large span of data 1987-2001
Sundar 2005	16334619	early peak disability	continuous	MV	28	60.9	no report of effect size	high	poor definition of predictors, no OR presented, no p values presented for multivariate analysis
Walgaard 2010	20517939	MRC sum score	grouped	MV	83	22	between 6.3-87 (0.8-830) depending on group; p<0.001	moderate	large CI for MRC sum score analysis; grouping of MRC sum scores
Verma 2013	24064258	MRC sum score	continuous	MV	15	16.7	not significant	moderate	prospective study, however only 14% were treated with IVIG so underestimation of potential treatment effect
Wu 2015	26512609	MRC sum score at nadir	continuous	MV	80	14.8	regression coefficient -0.099 (0.886-0.926)	moderate	addition of corticosteroids to treatment for severe disease; low prevalence of intubated patients
Kalita 2016	26475599	lower limb MRC grade ≤2	59.8	MV	44	43.1	OR -6.8 (0-0.29) p = 0.02	moderate	all included patients required respiratory support, selection bias for analysis; treatment with IVIG only if patients could afford it
Islam 2019	30847364	severe muscle weakness	continous	MV	155	23	AOR:6.12; 95% CI = 0.64–58.57, P = 0.048	moderate	lack of blinded assessments and declaration of procedures for assessments; skewed towards young population
Wen 2021	34079013	MRC sum score at nadir	continuous	MV	29	18.7	Regression coefficient -0.123 (0.795-0.984) p < 0.05	moderate	no blinding; several were treated conservatively or with steroids; more men in participant group; retrospective; analysis dichotomized between severe and non-severe groups
Charoentanyarak 2022	35186497	hip flexor strength ≤3	continuous	MV	29	50	AOR 31.4 (3.1-314.5) p = 0.003	moderate	retrospective, sinlge center, small sample size, no blinding

## Sheet: progression MV
FIRST AUTHOR LAST NAME & year published	PMID	PROGNOSTIC FACTOR(S) EVALUATED	Prevalence % of the predictor	OUTCOME(S)	Sample size for the outcome	Prevalence % of the outcome	EFFECT SIZE WITH 95% CI as reported in the study (False Positive Rate, Sensitivity, Specificity, Odds Ratio, Relative Risk)	OVERALL RISK OF BIAS FOR THE STUDY	Overall risk of bias: Comments
Sharshar 2003	12545029	time from onset to admission ≤7 days	63.3	MV	313	43	OR 2.51 (1.68-3.77); p=0.0001	low	some confounding by specific focus on plasma exchange; respiratory failure criteria depending on physician
Sundar 2005	16334619	early progression to peak disability	continuous	MV	28	60.9	no report of effect size	high	poor definition of predictors, no OR presented, no p values presented for multivariate analysis
Walgaard 2010	20517939	time from onset to admission ≤3 days	35.4	MV	83	22	OR 9.2 (3.4-25)	moderate	large CI for MRC sum score analysis; grouping of MRC sum scores
Wu 2015	26512609	time from onset to admission	continuous	MV	80	14.8	regression coefficient -0.117 (0.808-0.980)	moderate	addition of corticosteroids to treatment for severe disease; low prevalence of intubated patients
Sipila 2017	26971365	time from onset to admission	continuous	MV	42	60.9	p = 0.035	high	retrospective, lack of provision of details for definitions and treatment

## Sheet: neck MV
FIRST AUTHOR LAST NAME & year published	PMID	PROGNOSTIC FACTOR(S) EVALUATED	Prevalence % of the predictor	OUTCOME(S)	Sample size for the outcome	Prevalence % of the outcome	EFFECT SIZE WITH 95% CI as reported in the study (False Positive Rate, Sensitivity, Specificity, Odds Ratio, Relative Risk)	OVERALL RISK OF BIAS FOR THE STUDY	Overall risk of bias: Comments
Sharshar 2003	12545029	lift head above bed	26.6	MV	313	43	OR 4.34 (2.70-6.66); p=0.0001	low	some confounding by specific focus on plasma exchange; respiratory failure criteria depending on physician
Sundar 2005	16334619	neck weakness	34.8	MV	28	60.9	no report of effect size	high	poor definition of predictors, no OR presented, no p values presented for multivariate analysis
Fourrier 2011	21338488	lift head above bed	36	MV	40	66	OR 9.86 (1.7-56); p<0.05	high	retrospective, high attrition rate
Paul 2012	22626694	neck weakness (as part of bulbar weakness)	52.9	MV	53	38.4	p < 0.001	low	partially retrospective; high % of intubated patients; no set criteria for intubation; no separate assessment of neck weakness
Verma 2013	24064258	neck flexor weakness	57.8	MV	15	16.7	not significant	moderate	only 14% were treated with standard treatment
Kannan Kanikannan 2014	24378177	neck weakness	58.8	MV	22	32.4	regression coefficient 0.21 (0.07-0.35) p <0.00	low	interchangable use of wording bulbar involvement, bulbar weakness and bulbar palsy; low prevalence of predictor
Maskin 2021	34074564	neck MRC ≤3	11.5	MV	13	11.5	OR 9.2 (3.5-125.2)	moderate	large confidence interval; retrospective single center study; small sample sizes

## Sheet: autonomic MV
FIRST AUTHOR LAST NAME & year published	PMID	PROGNOSTIC FACTOR(S) EVALUATED	Prevalence % of the predictor	OUTCOME(S)	Sample size for the outcome	Prevalence % of the outcome	EFFECT SIZE WITH 95% CI as reported in the study (False Positive Rate, Sensitivity, Specificity, Odds Ratio, Relative Risk)	OVERALL RISK OF BIAS FOR THE STUDY	Overall risk of bias: Comments
Lawn 2001	11405803	autonomic dysfunction	33.3	MV	114	52.6	0.009	moderate	old data from 1976-1996; no standardized treatment; high proportion of intubated patients; lack of precise definition for autonomic dysfunction
Sundar 2005	16334619	autonomic dysfunction	32.6	MV	28	60.9	no report of effect size	high	poor definition of predictors, no OR presented, no p values presented for multivariate analysis
Fourrier 2011	21338488	autonomic dysfunction	44.3	MV	40	66	OR 10.66 (2.4-49); p<0.05	high	retrospective, high attrition rate; autonomic dysfunction limited to cardiovascular symptoms
Verma 2013	24064258	autonomic dysfunction	34.3	MV	15	16.7	not significant	moderate	only 14% were treated with standard treatment
Kannan Kanikannan 2014	24378177	autonomic dysfunction	10.3	MV	22	32.4	not significant	low	no definition for predictor; low prevalence of predictor
Wu 2015	26512609	autonomic dysfunction	5	MV	80	14.8	not significant	moderate	addition of corticosteroids to treatment for severe disease; low prevalence of intubated patients and autonomic dysfunction
Zhang 2015	26200903	arrythmia	29.4	MV	30	17.6	OR 2.820 (1.031-7.715)	moderate	Retrospective analysis prone to selection bias, inability to control confounders, non-standardized definition of dysautonomia
Kobori 2017	28283417	autonomic dysfunction	19.9	MV	281	6.8	not significant	moderate	retrospective from national databse via coding; low prevalence of predictor and outcome
Islam 2019	30847364	dysautonomia	16	MV	155	23	AOR:4.88; 95% CI = 1.49–15.98, p = 0.009	moderate	lack of blinded assessments and declaration of procedures for assessments; skewed towards young population
Wen 2021	34079013	dysautonomia	44.6	MV	29	18.7	regression coefficient 6.429 (619-17111) p <0.05	moderate	no blinding; several were treated conservatively or with steroids; more men in participant group; retrospective; analysis dichotomized between severe and non-severe groups

## Sheet: MV FO
FIRST AUTHOR LAST NAME & year published	PMID	PROGNOSTIC FACTOR(S) EVALUATED	Prevalence % of the predictor	OUTCOME(S)	Sample size for the outcome	Prevalence % of the outcome	EFFECT SIZE WITH 95% CI as reported in the study (False Positive Rate, Sensitivity, Specificity, Odds Ratio, Relative Risk)	OVERALL RISK OF BIAS FOR THE STUDY	Overall risk of bias: Comments
Winer 1988	2841422	MV	23	disability scale ≥ 2 at 12 months	32	32	not significant	moderate	single center; more males; lots of attrition with risk of bias for more severe to follow up; 6 months follow up small sample (<35)
Rees 1995	7477117	MV	25.7	poor outcome at 12 months	13	13.7	OR 15.9 (2.4-106.7)	moderate	large confidence interval; definition for poor outcome not a standardized scale; statistical presentation limited; participant inclusion bias
Zhang 2015	26200903	MV	17.6	HFGS at 6 months	continuous	NA	not significant	moderate	Retrospective analysis prone to selection bias, inability control confounders, likely variable/provider-dependent definition of dysautonomia
Islam 2019	30847364	MV	22.4	GBDS 0 or 1 at 3 and 6 months	not presented	not presented	12 vs 33% and 20 versus 52%; p<0.001	moderate	lack of blinded assessments and declaration of procedures for assessments; skewed towards young population
Briseno-Godinez 2021	34567390	MV	35.4	Hughes score ≥ 3 at 3 months	15	32.6	OR 7.3 (1.0-51.4); p = 0.044	moderate	single center; mild disease managed conservatively without standard treatment; overrepresentation of demyelinating subtype; large CI; no information on blinding

## Sheet: axonal FO
FIRST AUTHOR LAST NAME & year published	PMID	PROGNOSTIC FACTOR(S) EVALUATED	Prevalence % of the predictor	OUTCOME(S)	Sample size for the outcome	Prevalence % of the outcome	EFFECT SIZE WITH 95% CI as reported in the study (False Positive Rate, Sensitivity, Specificity, Odds Ratio, Relative Risk)	OVERALL RISK OF BIAS FOR THE STUDY	Overall risk of bias: Comments
Chio 2003	12682322	axonal or mixed EMG	48.3	Hughes scale ≥2 at 2 years	22	20.4	OR 3.3 (2.1-5.4); p = 0.0001	low	small attrition; small CI; dichotomized outcome demyelinating versus axonal or mixed
Verma 2013	24064258	axonal pattern	66.7	HMS ≥3 at 6 months	25	27.8	p < 0.001	moderate	only 14% were treated with standard treatment; dichotomy into primary demyelinating and axonal patterns; axonal included both AMAN and AMSAN
Kalita 2014	26475599	inexcitable motor nerves	2.4	poor outcome at 3 months	48	14.6	OR 14.45 (2.55-106.62)	moderate	all included patients required respiratory support, selection bias for analysis; treatment with IVIG only if patients could afford it
Zhang 2015	26200903	AIDP vs. AMAN	57.1	HFGS <2 2 at 6 months	97	72.4	p = 0.001	moderate	Retrospective analysis prone to selection bias, inability to control confounders; inclusion of axonal injury in univariate model without further detailed definition
Briseno-Godinez 2021	34567390	axonal subtype	49.1	Hughes score < 3 at 3 months	15	32.6	OR 9.2 (1.3-63.9); p = 0.024	moderate	single center; mild disease managed conservatively without standard treatment; overrepresentation of demyelinating subtype; large CI; no information on blinding; age difference in neurophysiologic findings
Lopez-Hernandez 2022	32674942	axonal variant	42.9	GDS ≥3 at 3 months	37	40.7	OR 4.4 (1.2-15); p = 0.018	moderate	retrospective, limited by geographic region and single center, no blinding; demyelinating subtype with low CMAP amplitude aand low peroneal CMAAP amplitude were also associated with poor outcome

## Sheet: age FO
FIRST AUTHOR LAST NAME & year published	PMID	PROGNOSTIC FACTOR(S) EVALUATED	Prevalence % of the predictor	OUTCOME(S)	Sample size for the outcome	Prevalence % of the outcome	EFFECT SIZE WITH 95% CI as reported in the study (False Positive Rate, Sensitivity, Specificity, Odds Ratio, Relative Risk)	OVERALL RISK OF BIAS FOR THE STUDY	Overall risk of bias: Comments
Winer 1988	2841422	age ≥ 40 years	63	disability scale ≥ 2 at 12 months	19	19	RR 4.4 (1.2-16.4)	moderate	single center; more males; lots of attrition with risk of bias for more severe to follow up; 6 months follow up small sample (<35)
Chio 2003	12682322	age > 50 years	presented as incidence	Hughes scale ≥2 at 2 years	22	20.4	OR 1.5 (1.3-1.7); p = 0.0077	low	small attrition; small CI
Durand 2006	17110282	age > 40 years	70	GBSD grade ≥ 2 at 6 months	42	28	OR 5.43 (1.78-16.6)	low	initiation of MV at discretion of treating physician
Witsch 2013	23299621	age	continuous	GBSD score at 12 months	continuous	NA	0.33 units GBS score per 10 years; p = 0.007	moderate	only patients with MV; 20% received IVIG twice; 17% attrition; many details lacking
Briseno-Godinez 2021	34567390	age ≥ 70 years	41.7	Hughes score ≥ 3 at 3 months	15	41.7	OR 10.3 (1.3-77); p = 0.023	moderate	single center; mild disease managed conservatively without standard treatment; overrepresentation of demyelinating subtype; large CI; no information on blinding
Yi 2022	35021276	age	continuous	physical disability in 6 grades	multiple	multiple	increasing age associated with increasing disability, significant	moderate	retrospective database analysis; loe proportion of patients treated with IVIG or plasmapheresis

## Sheet: nadir disability FO
FIRST AUTHOR LAST NAME & year published	PMID	PROGNOSTIC FACTOR(S) EVALUATED	Prevalence % of the predictor	OUTCOME(S)	Sample size for the outcome	Prevalence % of the outcome	EFFECT SIZE WITH 95% CI as reported in the study (False Positive Rate, Sensitivity, Specificity, Odds Ratio, Relative Risk)	OVERALL RISK OF BIAS FOR THE STUDY	Overall risk of bias: Comments
Winer 1988	2841422	disability grade 4	46	disability score > 2 at 12 months	32	32	RR 3.1 (1.0-9.6)	moderate	single center; more males; lots of attrition with risk of bias for more severe to follow up; 6 months follow up small sample (<35)
Cheng 2000	11136356	MRC sum score <31	77	residual symptoms at 12 months	28	54	OR 8.88 (1.10-71.8)	moderate	old data; 23% did not receive treatment; 6% only with MV; large CI
Chio 2003	12682322	age > 50 years	40	Hughes scale ≥2 at 2 years	22	20.4	OR 2.9 (1.5-1.7); p = 0.0001	low	low attrition; small CI
Verma 2013	24064258	MRC sum score ≤ 30	50	HMS ≥ 3 at 6 months	25	27.8	p = 0.007	moderate	only 14% were treated with standard treatment
Zhang 2015	26200903	HFGS ≥ 3	68.2	HFGS ≥ 2 at 6 months	46	33.1	OR 6.56 (2.865-15.023)	moderate	Retrospective analysis prone to selection bias, inability to control confounders
Djordjevic 2020	31705530	GDS at 2 weeks	continuous	worse GDS at 6 months	continuous	NA	p < 0.01	moderate	high attrition rate (> 10% over 6 m); lack of details on blinding; lack of details on MV
Berisavac 2020	32334960	GDS at 2 weeks	continuous	worse GDS at 6 months	continuous	NA	p < 0.01	moderate	two thirds had AIDP; most were treated with IVIG; no information on attrition; no information on complications during hospitalization
Ruiz-Sandoval 2021	33642280	Hughes score 3-5	0.7	Hughes scale ≥2 at 3 months	36	72	35 vs 1; p = 0.001	moderate	single center, high attrition; low n for 6 months follow up

## Sheet: nadir disability ambulation
FIRST AUTHOR LAST NAME & year published	PMID	PROGNOSTIC FACTOR(S) EVALUATED	Prevalence % of the predictor	OUTCOME(S)	Sample size for the outcome	Prevalence % of the outcome	EFFECT SIZE WITH 95% CI as reported in the study (False Positive Rate, Sensitivity, Specificity, Odds Ratio, Relative Risk)	OVERALL RISK OF BIAS FOR THE STUDY	Overall risk of bias: Comments
Visser 1999	10449126	MRC sum score < 40	49.7	independent ambulation at 6 months	27	37	OR 0.24; p = 0.004	moderate	post-hoc analysis of Dutch PE vs IVIG study
Van Konigsveld 2007	17537676	GBS disability score	continuous	GBSDS ≥ 3 at 6 months	per category	per category	OR per category	low	retrospective analysis of treatment trials
Kalita 2014	24456386	disability grade	continuous	non-ambulatory at 3 months	46	14.6	p < 0.0001	high	very low treatment rate with IVIG due to cost; retrospective; non-standard definition of poor outcome

[truncated: 3 more sheets: age ambulation, progression ambulation, Prognostic models]
